# Supplementary material for: Instantaneous simulation of fluids and particles in complex microfluidic devices
Source: PLoS One. 2017 Dec 21;12(12):e0189429. doi: 10.1371/journal.pone.0189429 (PMC5739417; doi:10.1371/journal.pone.0189429)
Supplement: S1 File — In MATLAB .MAT format (intended to be opened in MATLAB 2014 or later). (ZIP) [file pone.0189429.s001.zip]

Archive with 15 entries (10 files):
- S1 File/
- S1 File/.DS_Store
- S1 File/Figure 3/
- S1 File/Figure 3/.DS_Store
- S1 File/Figure 3/COMSOL Multiphysics/
- S1 File/Figure 3/COMSOL Multiphysics/1.mat
- S1 File/Figure 3/COMSOL Multiphysics/2.mat
- S1 File/Figure 3/COMSOL Multiphysics/3.mat
- S1 File/Figure 3/Instantaneous simulation/
- S1 File/Figure 3/Instantaneous simulation/1.mat
- S1 File/Figure 3/Instantaneous simulation/2.mat
- S1 File/Figure 3/Instantaneous simulation/3.mat
- S1 File/Figure 4/
- S1 File/Figure 4/Start_from_inlet_one.mat
- S1 File/Figure 4/Start_from_inlet_two.mat
